# Supplementary material for: Chemical Composition, Insecticidal and Mosquito Larvicidal Activities of Allspice (Pimenta dioica) Essential Oil
Source: Molecules. 2021 Nov 5;26(21):6698. doi: 10.3390/molecules26216698 (PMC8588154; doi:10.3390/molecules26216698)
Supplement: Supplementary file 1 [file molecules-26-06698-s001.zip]

Archive with 1 entries (1 files):
- molecules-1405887-supplementary.pdf
